# Supplementary material for: Sedentary Behavior and Light Physical Activity Are Associated with Brachial and Central Blood Pressure in Hypertensive Patients
Source: PLoS One. 2015 Dec 30;10(12):e0146078. doi: 10.1371/journal.pone.0146078 (PMC4696789; doi:10.1371/journal.pone.0146078)
Supplement: S1 Fig — SED = sedentary activities; LPA = light physical activities; bSBP = brachial systolic blood pressure; bDBP = brachial diastolic blood pressure; cSBP = central systolic blood pressure; cDBP = central diastolic blood pressure. (XLS) [file pone.0146078.s001.xls]

## Sheet: Plan1
SED_tertile	LPA_tertile	bSBP	bDBP	cSBP	cDBP
1	3	129	79	117	83
3	1	123	71	116	69
3	1	137	79	125	79
1	3	141	83	125	83
1	3	139	75	135	88
1	1	125	78	123	78
2	2	131	61	122	63
3	1	142	89	127	88
1	3	122	74	117	80
3	1	153	93	124	85
1	3	140	74	126	72
1	2	145	80	134	78
3	1	146	92	123	90
1	2	110	76	109	79
3	1	119	81	119	84
2	1	167	86	143	84
3	3	146	98	135	95
2	1	145	76	157	89
3	3	111	74	102	68
1	2	132	84	127	86
3	1	162	90	148	90
3	3	121	70	110	69
2	2	134	89	131	88
2	3	102	65	100	69
2	3	119	80	120	84
1	2	155	87	151	89
2	1	145	89	130	85
2	2	167	89	136	82
2	3	134	84	129	85
2	2	149	74	142	75
3	1	146	83	151	89
1	3	134	68	120	67
1	1	123	79	113	79
3	1	173	106	172	109
2	1	129	73	115	68
2	1	132	75	112	73
3	2	141	76	121	73
1	2	143	74	159	75
2	3	113	72	96	64
3	1	140	93	124	94
1	3	118	74	100	70
2	2	120	72	103	74
1	3	122	73	95	64
1	3	118	73	112	75
1	3	114	78	107	85
3	2	145	78	137	79
1	3	111	77	103	74
3	2	129	76	115	75
2	3	118	74	114	76
3	1	120	79	148	94
3	2	107	78	100	78
3	1	132	92	133	99
3	3	108	69	115	79
2	1	127	81	124	86
2	2	136	78	137	82
2	3	110	71	117	80
3	1	125	80	105	72
2	2	147	84	132	85
2	2	110	73	107	78
2	1	130	81	128	88
2	2	113	71	114	76
3	3	125	68	120	73
1	1	126	84	122	88
2	3	122	77	120	82
3	2	143	93	140	98
3	3	126	82	126	86
2	1	156	96	156	100
1	2	155	92	158	95
1	1	147	79	128	81
3	3	120	75	111	71
1	3	119	75	111	75
3	2	147	70	135	69
2	2	147	93	129	93
1	1	179	101	172	99
3	1	125	72	113	71
3	2	144	84	139	83
1	2	129	71	128	77
1	2	142	90	158	100
2	2	131	85	144	93
3	1	173	93	156	90
2	3	135	80	134	83
1	1	109	73	106	76
2	3	108	68	106	71
1	2	137	81	146	81
1	3	135	82	128	83
2	2	131	84	126	86
1	3	139	91	136	91
