# Supplementary material for: Sedentary Behavior and Light Physical Activity Are Associated with Brachial and Central Blood Pressure in Hypertensive Patients
Source: PLoS One. 2015 Dec 30;10(12):e0146078. doi: 10.1371/journal.pone.0146078 (PMC4696789; doi:10.1371/journal.pone.0146078)
Supplement: S2 Fig — LPA = light physical activities; bSBP = brachial systolic blood pressure; bDBP = brachial diastolic blood pressure; cSBP = central systolic blood pressure; cDBP = central diastolic blood pressure. (XLS) [file pone.0146078.s002.xls]

## Sheet: Plan1
LPA_min_day	bSBP	bDBP	cSBP	cDBP
417	129	79	117	83
251	123	71	116	69
246.83	137	79	125	79
356.86	141	83	125	83
478.14	139	75	135	88
296.86	125	78	123	78
340.86	131	61	122	63
238.4	142	89	127	88
551.71	122	74	117	80
121.17	153	93	124	85
390.6	140	74	126	72
298	145	80	134	78
250	146	92	123	90
338	110	76	109	79
224.14	119	81	119	84
259.29	167	86	143	84
392.71	146	98	135	95
279	145	76	157	89
433.29	111	74	102	68
356.83	132	84	127	86
282.43	162	90	148	90
357.83	121	70	110	69
342.14	134	89	131	88
386.14	102	65	100	69
406.14	119	80	120	84
355.43	155	87	151	89
236.17	145	89	130	85
307.83	167	89	136	82
356.86	134	84	129	85
331.8	149	74	142	75
140	146	83	151	89
407.33	134	68	120	67
289.67	123	79	113	79
241.2	173	106	172	109
261	129	73	115	68
268.71	132	75	112	73
302.14	141	76	121	73
339.29	143	74	159	75
413.43	113	72	96	64
259.17	140	93	124	94
457	118	74	100	70
302	120	72	103	74
641	122	73	95	64
505	118	73	112	75
397.71	114	78	107	85
325.43	145	78	137	79
387.33	111	77	103	74
318.75	129	76	115	75
401	118	74	114	76
222.2	120	79	148	94
305.71	107	78	100	78
262.5	132	92	133	99
418.86	108	69	115	79
266	127	81	124	86
315.71	136	78	137	82
371.86	110	71	117	80
288.57	125	80	105	72
309.6	147	84	132	85
299	110	73	107	78
254.5	130	81	128	88
300.5	113	71	114	76
421.71	125	68	120	73
255	126	84	122	88
368.71	122	77	120	82
331	143	93	140	98
383.71	126	82	126	86
271	156	96	156	100
327.33	155	92	158	95
270.5	147	79	128	81
370.86	120	75	111	71
371.71	119	75	111	75
300.14	147	70	135	69
339.29	147	93	129	93
223.33	179	101	172	99
256.4	125	72	113	71
300.43	144	84	139	83
299.2	129	71	128	77
334.2	142	90	158	100
347.86	131	85	144	93
152.57	173	93	156	90
390.57	135	80	134	83
297.33	109	73	106	76
381.86	108	68	106	71
310.29	137	81	146	81
462	135	82	128	83
317.67	131	84	126	86
414.5	139	91	136	91
